# Supplementary material for: Targeting CD47 in Anaplastic Thyroid Carcinoma Enhances Tumor Phagocytosis by Macrophages and Is a Promising Therapeutic Strategy
Source: Thyroid. 2019 Jul 17;29(7):979–92. doi: 10.1089/thy.2018.0555 (PMC6648226; doi:10.1089/thy.2018.0555)
Supplement: Supplemental data [file Supp_Table1.xlsx]

## Sheet: Tabelle1
Patient	Sex	Age at diagnosis (y)	Year of diagnosis	Survival (d)	Survival (mo)	event	Survival group	Cause of death or clinical data at last follow-up	Therapy	TNM classification (UICC/AJCC 8th edition)	AJCC stage	Tumor size (cm)	Histological tumor type	Metastases location / organ & body sites	Molecular studies	Tumor cell mitoses (per 10 HPF)	% CD68+ cells (human eye)	% CD68+ cells (QuPath)	Total cells analyzed (CD68 - QuPath)	Total CD68+ cells (QuPath)	Area analyzed (CD68 - QuPath) (mm2)	% CD163+ cells (human eye)	% CD163+ cells (QuPath)	Total cells analyzed (CD163 - QuPath)	Total CD163+ cells (QuPath)	Area analyzed (CD163 - QuPath) (mm2)	Calreticulin intensity (0-3+, human eye)	CD47 intensity (0-3+, human eye)	% PD-1+ cells (human eye)	% PD-1+ cells (QuPath)	PD-1 intensity (0 - 3+)	Total cells analyzed (PD-1 - QuPath)	Total PD-1+ cells (QuPath)	Area analyzed (PD-1 - QuPath) (mm2)	% PDL-1+ cells (human eye)	% PDL-1+ cells (QuPath)	PDL-1 intensity (0 - 3+)	Total cells analyzed (PD-L1 - QuPath)	Total PD-L1+ cells (QuPath)	Area analyzed (PD-L1 - QuPath) (mm2)	CD3+ tumor infiltrate (absent - low - moderate - high/0-3)	% CD3+ cells (human eye)	% CD3+ cells (QuPath)	Total cells analyzed (CD3 - QuPath)	Total CD3+ cells (QuPath)	Area analyzed (CD3 - QuPath) (mm2)	CD4+ tumor infiltrate (absent - low - moderate - high/0-3)	% CD4+ cells (human eye)	% CD4+ cells (QuPath)
1	female	68	2005	392	12.9	death	long	local tumor progression, metastases	1, 3, 4, 7	pT4a M1 R1	IVC	min. 4 (fragmented)	ATC, spindle cell variant, with papillary TC component	Lung, liver, brain	n.a.	36	20	12	28388	3523	5	20	14	14835	2129	2.5	3	0	0	0.31	1	91222	281	23	0	0.0284241	0	49254	14	10
2	male	78	2010	98	3.2	death	short	local tumor progression with tracheal infiltration	1, 7	pT4a pN1 M1 V1 L1 Pn1 R1	IVC	7.5	ATC, squamoid variant, with papillary tall cell TC component	M site not reported	n.a.	8	30	36	41747	14883	6	30	32	40401	12964	6.4	3	1	30	3.7	2	175734	6420	33	90	31.7037	3	127960	40568	30
3	female	85	2011	at least 58 (last follow-up)	at least 1.9 (last follow-up)	lost to follow-up	short	local tumor progression with upper airway obstruction, metastases	1, 2, 7	pT4a N1b (2/24) M1 L1 V1 Pn0 R2	IVC	9	ATC, with poorly differentiated TC component	Lung, mediastinum	n.a.	74	5	2	44355	933	4.6	5	4	39532	1440	4	3	1	10	4.1	1	75850	3169	11	10	1.94675	1	88866	1730	10
4	female	71	2011	at least 58 (last follow-up)	at least 1.9 (last follow-up)	lost to follow-up	short	lung metastases	1, 3	pT4a pN1b (3/3) M1 V1 L1 R2	IVC	3	ATC, spindle cell variant, with papillary tall cell TC component	Lung	n.a.	2	40	31	8696	2634	1.4	40	35	14804	5323	2.3	3	1	10	54	3	90862	49860	17	70	27.6961	3	100610	27865	18
5	male	72	2012	91	3	death	short	lung, bone and mediastinal metastases	1, 2, 7	pT3a pN1b (11/30, ECE+) M1 L1 V0 Pn0 R0	IVC	4.2	ATC, NOS, with papillary tall cell TC component	Lung, bones, mediastinum	n.a.	32	40	32	15074	4862	1.8	40	53	14122	7508	1.8	2	1	10	0.05	0	21218	11	3	0	0.354792	0	21421	76	3
6	female	79	2013	594	19.5	death	long	local tumor progression	1, 2, 5	pT4a pN0 (0/21) M0 L0 V1 Pn1 R1	IVB	5.5	ATC, spindle cell variant, with papillary TC component	-	n.a.	12	50	26	19298	5052	2.8	50	36	24182	8773	3.5	2	1	80	4.9	1	63495	3089	16	90	23.2301	2	149866	34814	26	3	40 (accentuated at tumor invasion front)	31.9	8929	2847	1.5	1	<2	1.7
7	female	59	2005	at least 552 (last follow-up)	at least 18.1 (last follow-up)	lost to follow-up	long	local tumor progression, metastases	1, 2, 3, 4, 7	pT4a M1 R2	IVC	6	ATC, paucicellular variant	Tonsil	n.a.	10	20	18	49716	9119	13	20	17	41863	7059	10	2	1	30	1.4	1	100997	1435	35	30	1.38179	1	116877	1615	32	2	20	15.2	14541	2208	3	1	<2	0.9
8	female	85	2006	27	0.9	death	short	local tumor progression with respiratory failure	1, 7	pT4a MX R1	IVB	4	ATC, epithelioid and sarcomatoid variant	M situation unknown	n.a.	30	60	40	22270	8649	4.1	60	29	6769	1944	1.5	3	2	5	4	1	81096	3378	24	70	57.3879	3	120900	69382	23	1	5	8.9	17308	1533	3	0	0	0.09
9	male	76	2007	31	1	death	short	tumor progression with terminal cardiac failure	1, 2, 3	pT4a M1 V1 R1	IVC	6	ATC, epithelioid and sarcomatoid variant	Lung	n.a.	10	10	2	13373	269	3.5	20	29	11301	3294	4.2	1	1	10	3	1	108958	3273	25	100	68.9317	3	215480	148534	30	2	30 (patchy, accentuated at tumor invasion front)	13.9	29367	4079	4.9	1	<1	0.08
10	female	67	2013	>1855	61	alive	long	clinically stable tumor situation	1, 3, 4, 7	pT4a pN1 (1/7, ECE+) M0 V1 L1 Pn0 G3 R1	IVB	8.5	ATC, spindle cell variant, with oncocytic follicular TC component	-	n.a.	3	10	5	27578	1266	4.5	10	10	35830	3754	5.1	2	1	10	0.2	1	156850	374	28	40	48.8672	3	221846	108410	30	2	20 (accentuated at tumor invasion front)	15.4	22068	3403	3.3	0	0	0.09
11	male	63	2014	387	12.7	death	long	no clinical data available	1, 3, 4	pT4a pN0 (0/1) MX G4 L0 V1 R1	IVB	8	ATC, oncocytic and clear cell variant	M situation unknown	BRAF wild-type	16	2	2	4341	76	1.5	2	5	25424	1245	7.8	2	2	90	2	1	155521	3099	49	10	5.00677	2	186048	9315	45
12	female	65	2010	72	2.4	death	short	local tumor progression with upper airway obstruction	1, 2, 4	pT4a N1 M1 V1 L1 R1	IVC	9	ATC, epithelioid variant, with follicular and poorly differentiated TC components	M site not reported	n.a.	28	30	35	17480	6068	4.2	30	16	63755	10003	12.4	3	1	5	0.14	1	111144	158	30	100	83.5009	3	158336	132212	18
13	female	82	2016	100	3.3	death	short	local tumor progression with upper airway obstruction	1, 2	pT3a pN1b (4/39 ECE+) MX L1 V2 R1	IVC	5	ATC, squamoid and spindle cell variant, with papillary TC component	M site not reported	n.a.	3	10	10	6990	677	2.3	10	8	12201	1017	2.4	2	1	10	1.3	1	52343	703	10	20	2.6152	1	95098	2487	18
14	female	75	2005	172	5.6	death	short	local tumor progression	1, 3	pT4a MX R2	IVB	6	ATC, epithelioid variant	M situation unknown	n.a.	10	40	14	41990	6042	8.3	40	28	38466	10715	6.6	2	1	10	4.4	2	134972	5879	28	70	67.4741	3	344919	232731	46
15	male	78	2006	48	1.6	death	short	lung metastases	1	pT4a M1 R1	IVC	12	ATC, pleomorphic giant cell variant	Lung	n.a.	50	20	12	17248	1978	3	30	39	12546	4921	5.4	1	0	70	0.7	1	327501	2413	50	20	2.45484	2	337822	8293	56	1	<2	0.6	28101	178	3.6	0	0	0.1
16	female	69	2006	101	3.3	death	short	local tumor progression, metastases	1, 3	pT4a M1 R2	IVC	min. 2.5 (fragmented)	ATC, epithelioid variant	M site not reported	n.a.	17	20	23	14998	3421	2.3	30	14	43134	6287	8	2	1	20	27	3	179393	48376	34	100	79.8582	3	149366	119281	19
17	female	62	2014	128	4.2	death	short	local tumor progression	1, 2	pT4a pN1b (26/90) M1 V1 L1 Pn1 R1	IVC	9.8	ATC, squamoid variant, with papillary tall cell TC component	Skin	BRAF V600E (exon 15 c.1799T>A)	5	10	15	37327	5609	6.5	10	18	33109	6072	6.1	2	1	10	0.7	1	114502	849	30	30	4.44106	1	143862	6389	34
18	female	86	2009	174	5.7	death	short	local tumor progression	1	pT3a M0 V1 R1	IVB	8	ATC, epithelioid variant, with follicular TC component	-	n.a.	4	5	5	32710	1736	15	10	8	14903	1135	6.4	2	0	5	6.1	1	109674	6654	27	0	0.097331	0	158223	154	27
19	female	58	2018	114	3.7	death	short	local tumor progression with tracheal bleeding	1, 2	pT4a Pn1 L1 V1 MX R2	IVB	min. 4 (fragmented)	ATC, paucicellular variant	M situation unknown	n.a.	8	10	2	9265	187	1.1	40	39	10762	4209	1.1	2	1	85	5.3	2	23581	1239	3	0	<0.01	0	20610	2	4
																													discrepancies in % PD-1+ cells "human eye" vs. "QuPath based						discrepancies in % PD-L1+ cells "human eye" vs. "QuPath based
				best 3 outcomes, detailed IHC					Legend:																				on heterogeneity in staining intensity in-between tumor cells and tumor regions						on heterogeneity in staining intensity in-between tumor cells and tumor regions
				worst 3 outcomes, detailed IHC					1. Thyroidectomy and/or tumor debulking
				see Supplementary Figure 6					2. Neck dissection
									3. Radiotherapy
									4. Chemotherapy
									5. Radioiodine therapy
									6. Comfort / palliative therapy
[truncated: 33 more columns]
